# Supplementary material for: A Novel Cleavage Pattern of Complement C5 Induced by Chlamydia trachomatis Infection via the Chlamydial Protease CPAF
Source: Front Cell Infect Microbiol. 2022 Jan 11;11:732163. doi: 10.3389/fcimb.2021.732163 (PMC8787135; doi:10.3389/fcimb.2021.732163)
Supplement: Supplementary file 1 [file Table_1.xlsx]

## Sheet: C. trachomatis
Protein	FastaHeaders	Proteins	Peptides	RazorUniquePeptides	UniquePeptides	Coverage	MolWeight
WP_009873719.1	DNA-directed RNA polymerase subunit beta [Chlamydia trachomatis]	1	36	36	36	32.8	154.81
WP_009872626.1	molecular chaperone DnaK [Chlamydia trachomatis]	1	33	33	33	48.9	70.842
WP_012263639.1	DNA-directed RNA polymerase subunit beta [Chlamydia trachomatis]	1	33	33	33	31.2	140.06
WP_009873565.1	chaperonin GroEL [Chlamydia trachomatis]	1	30	30	30	64.2	58.09
WP_009873810.1	elongation factor G [Chlamydia trachomatis]	1	26	26	26	49.3	76.492
WP_009873422.1	autotransporter protein PmpD [Chlamydia trachomatis]	1	22	22	22	17.6	160.52
WP_009873292.1	porin [Chlamydia trachomatis]	1	21	21	21	61.9	42.55
WP_009873724.1	elongation factor Tu [Chlamydia trachomatis]	1	21	21	21	57.6	43.308
WP_009873310.1	trigger factor [Chlamydia trachomatis]	1	16	16	16	26	50.097
WP_009873451.1	polyribonucleotide nucleotidyltransferase [Chlamydia trachomatis]	1	15	15	15	24.9	75.402
WP_009873953.1	hypothetical protein [Chlamydia trachomatis]	1	14	14	14	42.7	48.476
WP_009872374.1	30S ribosomal protein S1 [Chlamydia trachomatis]	1	14	14	14	28.1	63.473
WP_032139792.1	insulinase family protein [Chlamydia trachomatis]	1	14	14	14	20.1	106.45
WP_009873940.1	UvrD-helicase domain-containing protein [Chlamydia trachomatis]	1	14	14	14	29	72.75
WP_009873290.1	elongation factor Ts [Chlamydia trachomatis]	1	13	13	13	54.3	30.953
WP_009872628.1	zinc ribbon domain-containing protein [Chlamydia trachomatis]	1	13	13	13	57.5	29.551
WP_009873389.1	hypothetical protein [Chlamydia trachomatis]	1	13	13	13	30.9	64.095
WP_009873253.1	GreA/GreB family elongation factor [Chlamydia trachomatis]	1	13	13	13	23.5	80.995
WP_009873516.1	leucyl aminopeptidase [Chlamydia trachomatis]	1	13	13	13	32.1	54.185
WP_009873568.1	AAA family ATPase [Chlamydia trachomatis]	1	13	13	13	17.4	96.629
WP_009873439.1	ribonucleoside-diphosphate reductase subunit alpha [Chlamydia trachomatis]	1	13	13	13	14.9	119.41
WP_009873700.1	ATP-dependent Clp protease ATP-binding subunit [Chlamydia trachomatis]	1	13	13	13	19.1	95.237
WP_009873755.1	4-hydroxy-tetrahydrodipicolinate synthase [Chlamydia trachomatis]	1	12	12	12	56.3	31.262
WP_009873645.1	class I fructose-bisphosphate aldolase [Chlamydia trachomatis]	1	12	12	12	47.1	38.02
WP_013984953.1	outer membrane complex protein OmcB [Chlamydia trachomatis]	1	12	12	12	29.6	58.782
WP_009873793.1	autotransporter domain-containing protein [Chlamydia trachomatis]	1	12	12	12	8.2	187.04
WP_009873552.1	translation initiation factor IF-2 [Chlamydia trachomatis]	1	12	12	12	21	97.377
WP_009873935.1	peroxiredoxin [Chlamydia trachomatis]	1	11	11	11	63.6	21.716
WP_009873945.1	dihydropteroate synthase [Chlamydia trachomatis]	1	11	11	11	31.1	50.262
WP_009873567.1	oligoendopeptidase F [Chlamydia trachomatis]	1	11	11	11	24.5	69.029
WP_009872304.1	Asp-tRNA(Asn)/Glu-tRNA(Gln) amidotransferase subunit GatA [Chlamydia trachomatis]	1	11	11	11	30.3	53.602
WP_012263617.1	DNA topoisomerase (ATP-hydrolyzing) subunit B [Chlamydia trachomatis]	1	11	11	11	15.7	89.76
WP_009873885.1	FKBP-type peptidyl-prolyl cis-trans isomerase [Chlamydia trachomatis]	1	10	10	10	51.4	26.648
WP_009873291.1	30S ribosomal protein S2 [Chlamydia trachomatis]	1	10	10	10	53.5	31.22
WP_009873918.1	tryptophan--tRNA ligase [Chlamydia trachomatis]	1	10	10	10	33.5	39.38
WP_009871889.1	50S ribosomal protein L2 [Chlamydia trachomatis]	1	9	9	9	37	31.473
WP_009873873.1	30S ribosomal protein S3 [Chlamydia trachomatis]	1	9	9	9	36.2	24.343
WP_009873533.1	zinc ABC transporter substrate-binding protein [Chlamydia trachomatis]	1	9	9	9	44.5	37.063
WP_009873390.1	beta-ketoacyl-ACP synthase II [Chlamydia trachomatis]	1	9	9	9	31.6	44.874
WP_015574858.1	Asp-tRNA(Asn)/Glu-tRNA(Gln) amidotransferase subunit GatB [Chlamydia trachomatis]	1	9	9	9	25.4	54.979
WP_009873626.1	DNA topoisomerase (ATP-hydrolyzing) subunit A [Chlamydia trachomatis]	1	9	9	9	15.9	94.234
WP_009873392.1	Glu/Leu/Phe/Val dehydrogenase [Chlamydia trachomatis]	1	9	9	9	31.5	37.349
WP_009873852.1	transcription termination factor Rho [Chlamydia trachomatis]	1	9	9	9	23.5	51.665
WP_009873740.1	molecular chaperone DnaJ [Chlamydia trachomatis]	1	9	9	9	30.9	41.916
WP_009873875.1	50S ribosomal protein L4 [Chlamydia trachomatis]	1	9	9	9	40.1	24.59
WP_009873306.1	preprotein translocase subunit SecA [Chlamydia trachomatis]	1	9	9	9	10.3	110.4
WP_009873436.1	insulinase family protein [Chlamydia trachomatis]	1	9	9	9	12.3	109.24
WP_009873863.1	type I glyceraldehyde-3-phosphate dehydrogenase [Chlamydia trachomatis]	1	8	8	8	31.4	36.293
WP_009873807.1	glycine hydroxymethyltransferase [Chlamydia trachomatis]	1	8	8	8	20.7	54.249
WP_009873553.1	transcription termination/antitermination protein NusA [Chlamydia trachomatis]	1	8	8	8	23	48.884
WP_009873948.1	hypothetical protein [Chlamydia trachomatis]	1	8	8	8	47	27.913
WP_009873652.1	IncA family protein [Chlamydia trachomatis]	1	8	8	8	26.1	29.591
WP_009873864.1	DNA-directed RNA polymerase subunit alpha [Chlamydia trachomatis]	1	8	8	8	19.9	41.81
WP_009873494.1	SH3 domain-containing protein [Chlamydia trachomatis]	1	8	8	8	28.4	47.726
WP_012263631.1	membrane protein insertase YidC [Chlamydia trachomatis]	1	8	8	8	13.3	88.023
WP_009872901.1	transketolase [Chlamydia trachomatis]	1	8	8	8	13.1	73.163
WP_009873349.1	alanine--tRNA ligase [Chlamydia trachomatis]	1	8	8	8	10.4	97.637
WP_009872555.1	50S ribosomal protein L1 [Chlamydia trachomatis]	1	7	7	7	31.9	24.741
WP_009873573.1	inclusion membrane protein IncG [Chlamydia trachomatis]	1	7	7	7	42.5	17.54
WP_009873464.1	4-hydroxy-3-methylbut-2-enyl diphosphate reductase [Chlamydia trachomatis]	1	7	7	7	24.4	34.249
WP_009871375.1	50S ribosomal protein L19 [Chlamydia trachomatis]	1	7	7	7	59.5	13.142
WP_009873309.1	ATP-dependent Clp protease ATP-binding subunit ClpX [Chlamydia trachomatis]	1	7	7	7	24.6	46.183
WP_009873481.1	autotransporter domain-containing protein [Chlamydia trachomatis]	1	7	7	7	10.8	95.517
WP_009873815.1	glutamate--tRNA ligase [Chlamydia trachomatis]	1	7	7	7	17.8	58.562
WP_009873513.1	hypothetical protein [Chlamydia trachomatis]	1	7	7	7	33	29.852
WP_009873623.1	glucose-6-phosphate dehydrogenase [Chlamydia trachomatis]	1	7	7	7	20.9	58.596
WP_009873450.1	ATP-dependent zinc metalloprotease FtsH [Chlamydia trachomatis]	1	7	7	7	12	101.81
WP_009873665.1	outer membrane protein assembly factor BamA [Chlamydia trachomatis]	1	7	7	7	11.7	88.769
WP_009873886.1	aspartate--tRNA ligase [Chlamydia trachomatis]	1	7	7	7	19.2	66.271
WP_009873713.1	V-type ATP synthase subunit A [Chlamydia trachomatis]	1	7	7	7	16.9	65.494
WP_009873531.1	decarboxylating NADP(+)-dependent phosphogluconate dehydrogenase [Chlamydia trachomatis]	1	7	7	7	22.5	52.619
WP_009873313.1	phosphoenolpyruvate carboxykinase (GTP) [Chlamydia trachomatis]	1	7	7	7	15.4	66.116
WP_012209814.1	replicative DNA helicase [Chlamydia trachomatis]	1	7	7	7	15.5	51.456
WP_009873532.1	NTP/NDP exchange transporter Npt1 [Chlamydia trachomatis]	1	6	6	6	10.2	58.099
WP_009871876.1	MULTISPECIES: 30S ribosomal protein S5 [Chlamydia]	1	6	6	6	38.8	17.762
WP_009872066.1	TIGR00153 family protein [Chlamydia trachomatis]	1	6	6	6	32.1	25.176
WP_009871391.1	type III secretion chaperone Slc1 [Chlamydia trachomatis]	1	6	6	6	41.3	18.356
WP_009873869.1	50S ribosomal protein L6 [Chlamydia trachomatis]	1	6	6	6	48.6	19.839
WP_009871870.1	50S ribosomal protein L17 [Chlamydia trachomatis]	1	6	6	6	29.8	16.152
WP_009873288.1	ribosome recycling factor [Chlamydia trachomatis]	1	6	6	6	36.9	20.054
WP_009873883.1	DUF2709 domain-containing protein [Chlamydia trachomatis]	1	6	6	6	40.3	27.48
WP_009873899.1	SctJ family type III secretion inner membrane ring lipoprotein Cds [Chlamydia trachomatis]	1	6	6	6	33.2	35.511
WP_009873718.1	transaldolase [Chlamydia trachomatis]	1	6	6	6	21.7	36.16
WP_009873497.1	isoleucine--tRNA ligase [Chlamydia trachomatis]	1	6	6	6	7.2	118.8
WP_009873624.1	6-phosphogluconolactonase [Chlamydia trachomatis]	1	6	6	6	26.2	29.005
WP_009873428.1	glutamine--fructose-6-phosphate transaminase (isomerizing) [Chlamydia trachomatis]	1	6	6	6	11.4	67.471
WP_009873399.1	lysine--tRNA ligase [Chlamydia trachomatis]	1	6	6	6	14.4	60.075
WP_009873823.1	arginine--tRNA ligase [Chlamydia trachomatis]	1	6	6	6	12.3	63.028
WP_009873538.1	RIP metalloprotease [Chlamydia trachomatis]	1	6	6	6	12.1	69.271
WP_009873478.1	autotransporter domain-containing protein [Chlamydia trachomatis]	1	6	6	6	9.6	107.24
WP_009873566.1	co-chaperone GroES [Chlamydia trachomatis]	1	5	5	5	53.9	11.169
WP_009873866.1	30S ribosomal protein S13 [Chlamydia trachomatis]	1	5	5	5	30.3	13.895
WP_009873870.1	50S ribosomal protein L5 [Chlamydia trachomatis]	1	5	5	5	31.1	20.489
WP_009871950.1	CT584/Cpn0803 family type III secretion system protein [Chlamydia trachomatis]	1	5	5	5	32.8	21.142
WP_009873578.1	30S ribosomal protein S9 [Chlamydia trachomatis]	1	5	5	5	38	14.542
WP_009873381.1	elongation factor P [Chlamydia trachomatis]	1	5	5	5	33.7	21.521
WP_009872655.1	30S ribosomal protein S7 [Chlamydia trachomatis]	1	5	5	5	41.4	17.799
WP_009873391.1	NUDIX domain-containing protein [Chlamydia trachomatis]	1	5	5	5	41.3	17.373
WP_009871589.1	OmpH family outer membrane protein [Chlamydia trachomatis]	1	5	5	5	43.9	19.445
WP_009871759.1	TraR/DksA family transcriptional regulator [Chlamydia trachomatis]	1	5	5	5	62.9	13.938
WP_009873559.1	enoyl-[acyl-carrier-protein] reductase [Chlamydia trachomatis]	1	5	5	5	23.5	32.011
WP_009873721.1	50S ribosomal protein L10 [Chlamydia trachomatis]	1	5	5	5	31.4	18.874
WP_009872152.1	inorganic pyrophosphatase [Chlamydia trachomatis]	1	5	5	5	26.8	23.39
WP_009873920.1	phosphopyruvate hydratase [Chlamydia trachomatis]	1	5	5	5	14.4	45.433
WP_009873412.1	glycine--tRNA ligase [Chlamydia trachomatis]	1	5	5	5	6.9	112.5
WP_009873388.1	KH domain-containing protein [Chlamydia trachomatis]	1	5	5	5	45.3	15.082
WP_009873669.1	pyruvate dehydrogenase complex dihydrolipoamide acetyltransferase [Chlamydia trachomatis]	1	5	5	5	13.8	46.399
WP_009873942.1	TenA family transcriptional regulator [Chlamydia trachomatis]	1	5	5	5	22.9	26.833
WP_009873289.1	UMP kinase [Chlamydia trachomatis]	1	5	5	5	32.7	26.163
WP_009873435.1	serine protease HtrA [Chlamydia trachomatis]	1	5	5	5	9.5	53.269
WP_009873385.1	LysM peptidoglycan-binding domain-containing protein [Chlamydia trachomatis]	1	5	5	5	25.7	27.234
WP_012209816.1	Virulence plasmid protein pGP3-D [Chlamydia trachomatis]	1	5	5	5	31.4	27.922
WP_009873600.1	MAC/perforin family protein [Chlamydia trachomatis]	1	5	5	5	6.8	90.87
WP_009873286.1	type III secretion system protein CdsC [Chlamydia trachomatis]	1	5	5	5	6.5	100.24
WP_009873745.1	ABC-F family ATP-binding cassette domain-containing protein [Chlamydia trachomatis]	1	4	4	4	9.1	58.875
WP_009871791.1	MULTISPECIES: 30S ribosomal protein S10 [Chlamydia]	1	4	4	4	36.2	11.869
WP_009873414.1	50S ribosomal protein L25/general stress protein Ctc [Chlamydia trachomatis]	1	4	4	4	33.5	20.425
WP_009871640.1	dUTP diphosphatase [Chlamydia trachomatis]	1	4	4	4	37.2	15.337
WP_009873842.1	peptide ABC transporter substrate-binding protein [Chlamydia trachomatis]	1	4	4	4	7.8	79.928
WP_009873706.1	superoxide dismutase [Chlamydia trachomatis]	1	4	4	4	24.3	23.395
WP_009872488.1	3-oxoacyl-ACP reductase FabG [Chlamydia trachomatis]	1	4	4	4	17.3	26.035
WP_009871472.1	50S ribosomal protein L13 [Chlamydia trachomatis]	1	4	4	4	32	16.85
WP_009872230.1	MULTISPECIES: 30S ribosomal protein S15 [Chlamydia]	1	4	4	4	31.5	10.4
WP_009871875.1	50S ribosomal protein L15 [Chlamydia trachomatis]	1	4	4	4	33.3	16.113
WP_009873805.1	UPF0158 family protein [Chlamydia trachomatis]	1	4	4	4	11.9	39.227
WP_013984896.1	thioredoxin-disulfide reductase [Chlamydia trachomatis]	1	4	4	4	17	33.536
WP_009873419.1	ribonuclease E/G [Chlamydia trachomatis]	1	4	4	4	10.5	59.365
WP_009873712.1	V-type ATP synthase subunit B [Chlamydia trachomatis]	1	4	4	4	13.9	48.645
WP_009873463.1	protease-like activity factor CPAF [Chlamydia trachomatis]	1	4	4	4	11	67.28
WP_009873413.1	glycogen synthase GlgA [Chlamydia trachomatis]	1	4	4	4	11.2	53.393
WP_009872625.1	nucleotide exchange factor GrpE [Chlamydia trachomatis]	1	4	4	4	31.6	21.668
WP_009873530.1	tyrosine--tRNA ligase [Chlamydia trachomatis]	1	4	4	4	9.5	45.435
WP_009873335.1	hypothetical protein [Chlamydia trachomatis]	1	4	4	4	14.1	49.898
WP_009872709.1	hypothetical protein [Chlamydia trachomatis]	1	4	4	4	20.1	32.033
WP_009873958.1	30S ribosomal protein S4 [Chlamydia trachomatis]	1	4	4	4	17.2	23.659
WP_009873579.1	adenylate kinase [Chlamydia trachomatis]	1	4	4	4	23.3	27.726
WP_009873767.1	malate dehydrogenase [Chlamydia trachomatis]	1	4	4	4	19	35.56
WP_009873664.1	ACP S-malonyltransferase [Chlamydia trachomatis]	1	4	4	4	20.5	33.488
WP_009873916.1	threonine--tRNA ligase [Chlamydia trachomatis]	1	4	4	4	10.6	72.629
WP_009873279.1	SctD family type III secretion system inner membrane ring subunit CdsD [Chlamydia trachomatis]	1	4	4	4	5.9	89.738
WP_009873332.1	serine--tRNA ligase [Chlamydia trachomatis]	1	4	4	4	10.7	48.405
WP_009873733.1	pyruvate kinase [Chlamydia trachomatis]	1	4	4	4	12.2	53.63
WP_009873715.1	V-type ATP synthase subunit E [Chlamydia trachomatis]	1	4	4	4	24	22.946
WP_009873284.1	SctQ family type III secretion system cytoplasmic ring protein CdsQ [Chlamydia trachomatis]	1	4	4	4	18.2	41.197
WP_009872589.1	hypothetical protein [Chlamydia trachomatis]	1	4	4	4	14.4	39.968
WP_009873817.1	protein translocase subunit SecD [Chlamydia trachomatis]	1	4	4	4	3.4	156.5
WP_009873325.1	"2,3-bisphosphoglycerate-dependent phosphoglycerate mutase [Chlamydia trachomatis]"	1	4	4	4	20.8	25.831
WP_009873281.1	SctN family type III secretion system ATPase CdsN [Chlamydia trachomatis]	1	4	4	4	10.6	48.216
WP_009873549.1	redox-regulated ATPase YchF [Chlamydia trachomatis]	1	4	4	4	13.7	39.989
WP_009873482.1	hypothetical protein [Chlamydia trachomatis]	1	3	3	3	4.7	65.819
WP_009873871.1	50S ribosomal protein L14 [Chlamydia trachomatis]	1	3	3	3	24.6	13.442
WP_009873828.1	hypothetical protein [Chlamydia trachomatis]	1	3	3	3	41.9	9.7363
WP_009871794.1	MULTISPECIES: 30S ribosomal protein S12 [Chlamydia]	1	3	3	3	14.6	13.701
WP_009873500.1	type B 50S ribosomal protein L31 [Chlamydia trachomatis]	1	3	3	3	32.4	12.188
WP_009871415.1	hypothetical protein [Chlamydia trachomatis]	1	3	3	3	18.4	17.948
WP_009872184.1	30S ribosomal protein S18 [Chlamydia trachomatis]	1	3	3	3	39.5	9.4019
WP_009873861.1	nucleoside-diphosphate kinase [Chlamydia trachomatis]	1	3	3	3	24.1	15.264
WP_009873898.1	lipoyl synthase [Chlamydia trachomatis]	1	3	3	3	10.6	34.694
WP_009872719.1	MULTISPECIES: 50S ribosomal protein L24 [Chlamydia]	1	3	3	3	28.8	12.608
WP_009872817.1	recombinase RecA [Chlamydia trachomatis]	1	3	3	3	9.7	37.818
WP_009873595.1	hypothetical protein [Chlamydia trachomatis]	1	3	3	3	3.4	162.27
WP_009873872.1	50S ribosomal protein L29 [Chlamydia trachomatis]	1	3	3	3	34.7	8.2946
WP_009872556.1	50S ribosomal protein L11 [Chlamydia trachomatis]	1	3	3	3	40.4	15.054
WP_009871704.1	peptide deformylase [Chlamydia trachomatis]	1	3	3	3	18.8	20.523
WP_009873888.1	MFS transporter [Chlamydia trachomatis]	1	3	3	3	6.6	51.667
WP_009873741.1	endopeptidase La [Chlamydia trachomatis]	1	3	3	3	4.4	91.948
WP_009873887.1	histidine--tRNA ligase [Chlamydia trachomatis]	1	3	3	3	9.3	49.092
WP_009871607.1	YbjN domain-containing protein [Chlamydia trachomatis]	1	3	3	3	22.1	18.875
WP_009871600.1	lipoprotein [Chlamydia trachomatis]	1	3	3	3	18.1	24.04
WP_009873511.1	dCTP deaminase [Chlamydia trachomatis]	1	3	3	3	23.2	21.384
WP_009873302.1	phosphoglycerate kinase [Chlamydia trachomatis]	1	3	3	3	9.9	43.07
WP_009873802.1	DUF3604 domain-containing protein [Chlamydia trachomatis]	1	3	3	3	7.2	70.065
WP_009873877.1	hypothetical protein [Chlamydia trachomatis]	1	3	3	3	10.4	31.25
WP_009872966.1	50S ribosomal protein L20 [Chlamydia trachomatis]	1	3	3	3	30.9	13.936
WP_009873280.1	type III secretion system protein CdsE [Chlamydia trachomatis]	1	3	3	3	41	9.3256
WP_009872167.1	30S ribosomal protein S14 [Chlamydia trachomatis]	1	3	3	3	32.7	11.716
WP_009872109.1	"6,7-dimethyl-8-ribityllumazine synthase [Chlamydia trachomatis]"	1	3	3	3	23.6	16.412
WP_009873849.1	transporter substrate-binding domain-containing protein [Chlamydia trachomatis]	1	3	3	3	11.5	28.974
WP_009873271.1	3-deoxy-8-phosphooctulonate synthase [Chlamydia trachomatis]	1	3	3	3	10.8	29.645
WP_009873425.1	hypothetical protein [Chlamydia trachomatis]	1	3	3	3	10.2	29.429
WP_009873640.1	leucine--tRNA ligase [Chlamydia trachomatis]	1	3	3	3	4.2	92.845
WP_009873874.1	50S ribosomal protein L22 [Chlamydia trachomatis]	1	3	3	3	23.4	12.455
WP_009873440.1	ribonucleotide-diphosphate reductase subunit beta [Chlamydia trachomatis]	1	3	3	3	15.6	40.504
WP_009872081.1	ATP-dependent Clp protease proteolytic subunit [Chlamydia trachomatis]	1	3	3	3	15.3	22.049
WP_009872831.1	type III secretion system protein CdsG [Chlamydia trachomatis]	1	3	3	3	22.1	16.465
WP_009873705.1	acetyl-CoA carboxylase carboxyltransferase subunit beta [Chlamydia trachomatis]	1	3	3	3	11.4	33.688
WP_009873402.1	thioredoxin family protein [Chlamydia trachomatis]	1	3	3	3	16.6	39.629
WP_009873704.1	PTS sugar transporter subunit IIA [Chlamydia trachomatis]	1	3	3	3	16.9	25.757
WP_009873479.1	autotransporter domain-containing protein [Chlamydia trachomatis]	1	3	3	3	3.3	107.33
WP_009872392.1	elongation factor P [Chlamydia trachomatis]	1	3	3	3	15.7	20.529
WP_009873307.1	ribosome biogenesis GTPase Der [Chlamydia trachomatis]	1	3	3	3	6.5	55.605
WP_009871903.1	thioredoxin [Chlamydia trachomatis]	1	3	3	3	44.1	11.197
WP_009873840.1	toxin-antitoxin system YwqK family antitoxin [Chlamydia trachomatis]	1	3	3	3	10.9	36.313
WP_009873855.1	S49 family peptidase [Chlamydia trachomatis]	1	3	3	3	11.5	35.771
WP_009873476.1	autotransporter domain-containing protein [Chlamydia trachomatis]	1	3	3	3	4.2	104.71
WP_009873308.1	CCA tRNA nucleotidyltransferase [Chlamydia trachomatis]	1	3	3	3	9.5	46.552
WP_009873252.1	Na(+)-translocating NADH-quinone reductase subunit A [Chlamydia trachomatis]	1	3	3	3	9.5	51.756
WP_009872185.1	50S ribosomal protein L9 [Chlamydia trachomatis]	1	2	2	2	13.2	18.437
WP_009872183.1	MULTISPECIES: 30S ribosomal protein S6 [Chlamydia]	1	2	2	2	21.4	12.907
WP_009872553.1	50S ribosomal protein L7/L12 [Chlamydia trachomatis]	1	2	2	2	26.2	13.571
WP_009871772.1	50S ribosomal protein L21 [Chlamydia trachomatis]	1	2	2	2	24.3	12.163
WP_009871373.1	30S ribosomal protein S16 [Chlamydia trachomatis]	1	2	2	2	19.8	13.409
WP_009873571.1	inclusion membrane protein IncE [Chlamydia trachomatis]	1	2	2	2	16.7	13.594
WP_009872630.1	2-oxo acid dehydrogenase subunit E2 [Chlamydia trachomatis]	1	2	2	2	5.4	42.534
WP_009871883.1	MULTISPECIES: 30S ribosomal protein S17 [Chlamydia]	1	2	2	2	21.7	9.645
WP_009872717.1	30S ribosomal protein S8 [Chlamydia trachomatis]	1	2	2	2	18	15.07
WP_009871614.1	MULTISPECIES: HU family DNA-binding protein [Chlamydia]	1	2	2	2	19	11.41
WP_009873260.1	type I DNA topoisomerase [Chlamydia trachomatis]	1	2	2	2	3.2	96.704
WP_009871670.1	MULTISPECIES: translation initiation factor IF-1 [Chlamydia]	1	2	2	2	37	8.4129
WP_009871685.1	YbaB/EbfC family nucleoid-associated protein [Chlamydia trachomatis]	1	2	2	2	25	10.537
WP_009873865.1	30S ribosomal protein S11 [Chlamydia trachomatis]	1	2	2	2	13.6	13.822
WP_009872031.1	MULTISPECIES: KH domain-containing protein [Chlamydia]	1	2	2	2	26.9	8.7832
WP_009873933.1	LysM peptidoglycan-binding domain-containing protein [Chlamydia trachomatis]	1	2	2	2	11.5	22.466
WP_009873283.1	type III secretion system protein CdsP [Chlamydia trachomatis]	1	2	2	2	8.5	31.03
WP_013984810.1	type II secretion system protein [Chlamydia trachomatis]	1	2	2	2	16.9	13.969
WP_009873405.1	Asp23/Gls24 family envelope stress response protein [Chlamydia trachomatis]	1	2	2	2	17.7	18.416
WP_009871896.1	3-hydroxyacyl-ACP dehydratase FabZ [Chlamydia trachomatis]	1	2	2	2	18.3	16.623
WP_009872721.1	MULTISPECIES: 50S ribosomal protein L16 [Chlamydia]	1	2	2	2	13.8	15.774
WP_009873730.1	triose-phosphate isomerase [Chlamydia trachomatis]	1	2	2	2	9.1	29.776
WP_009871967.1	OmpA family protein [Chlamydia trachomatis]	1	2	2	2	11.2	21.532
WP_009873769.1	glucose-6-phosphate isomerase [Chlamydia trachomatis]	1	2	2	2	5.5	57.699
WP_009871470.1	acetyl-CoA carboxylase biotin carboxyl carrier protein [Chlamydia trachomatis]	1	2	2	2	23.2	18.198
WP_009873710.1	valine--tRNA ligase [Chlamydia trachomatis]	1	2	2	2	2.1	107.1
WP_009871738.1	MYG1 family protein [Chlamydia trachomatis]	1	2	2	2	8.3	33.123
WP_009873909.1	aminopeptidase P family protein [Chlamydia trachomatis]	1	2	2	2	11	39.33
WP_009871758.1	transcriptional repressor NrdR [Chlamydia trachomatis]	1	2	2	2	16.9	17.66
WP_009873326.1	rRNA pseudouridine synthase [Chlamydia trachomatis]	1	2	2	2	9.5	26.425
WP_009873901.1	SctL family type III secretion system stator protein CdsL [Chlamydia trachomatis]	1	2	2	2	13.5	24.767
WP_009873534.1	metal ABC transporter ATP-binding protein [Chlamydia trachomatis]	1	2	2	2	8.9	28.947
WP_009873764.1	carbohydrate porin [Chlamydia trachomatis]	1	2	2	2	7.5	49.446
WP_009873445.1	phenylalanine--tRNA ligase subunit alpha [Chlamydia trachomatis]	1	2	2	2	9.1	38.677
WP_009872619.1	LOG family protein [Chlamydia trachomatis]	1	2	2	2	4.8	77.1
WP_009873586.1	hydrolase [Chlamydia trachomatis]	1	2	2	2	11.3	26.823
WP_009871737.1	HIT domain-containing protein [Chlamydia trachomatis]	1	2	2	2	28.8	12.319
WP_009873483.1	DUF378 domain-containing protein [Chlamydia trachomatis]	1	2	2	2	10	9.7796
WP_080003724.1	methionine--tRNA ligase [Chlamydia trachomatis]	1	2	2	2	4.7	63.531
WP_009872221.1	MULTISPECIES: 50S ribosomal protein L35 [Chlamydia]	1	1	1	1	12.5	7.3427
WP_009871888.1	MULTISPECIES: 30S ribosomal protein S19 [Chlamydia]	1	1	1	1	9.1	10.233
WP_009873663.1	acyl carrier protein [Chlamydia trachomatis]	1	1	1	1	19.5	8.7015
WP_009873441.1	class I SAM-dependent methyltransferase [Chlamydia trachomatis]	1	1	1	1	7.7	21.559
WP_009873929.1	thioredoxin family protein [Chlamydia trachomatis]	1	1	1	1	1	76.17
WP_012209815.1	DUF5597 domain-containing protein [Chlamydia trachomatis]	1	1	1	1	2.3	41.424
WP_009871778.1	anti-sigma factor antagonist [Chlamydia trachomatis]	1	1	1	1	9.5	12.53
WP_009873344.1	histone H1-like protein Hc1 [Chlamydia trachomatis]	1	1	1	1	11.2	13.698
WP_009873826.1	YebC/PmpR family DNA-binding transcriptional regulator [Chlamydia trachomatis]	1	1	1	1	4.2	26.532
WP_009872187.1	reticulate body protein Rbp-7 [Chlamydia trachomatis]	1	1	1	1	19.4	7.2351
WP_009873876.1	50S ribosomal protein L3 [Chlamydia trachomatis]	1	1	1	1	10	23.48
WP_009873812.1	cysteine-rich outer membrane protein [Chlamydia trachomatis]	1	1	1	1	10.7	15.832
WP_009873772.1	arginine ABC transporter substrate-binding protein ArtJ [Chlamydia trachomatis]	1	1	1	1	6.2	28.57
WP_009871928.1	SctS family type III secretion system export apparatus subunit CdsS [Chlamydia trachomatis]	1	1	1	1	9.6	10.573
WP_009873913.1	type III secretion system translocon subunit CopD [Chlamydia trachomatis]	1	1	1	1	5	44.065
WP_009871378.1	hypothetical protein [Chlamydia trachomatis]	1	1	1	1	14	11.68
WP_009873960.1	polyprenyl synthetase family protein [Chlamydia trachomatis]	1	1	1	1	4.5	32.524
WP_009871740.1	DUF167 domain-containing protein [Chlamydia trachomatis]	1	1	1	1	14.8	12.867
WP_009873962.1	FAD-dependent thymidylate synthase [Chlamydia trachomatis]	1	1	1	1	2.1	60.9
WP_009871438.1	SctV family type III secretion system export apparatus subunit CdsV [Chlamydia trachomatis]	1	1	1	1	1.7	77.973
WP_009873317.1	NAD(P)H-dependent glycerol-3-phosphate dehydrogenase [Chlamydia trachomatis]	1	1	1	1	3.6	36.229
WP_009873336.1	lipoprotein [Chlamydia trachomatis]	1	1	1	1	5	23.967
WP_009873490.1	cytochrome ubiquinol oxidase subunit I [Chlamydia trachomatis]	1	1	1	1	3.6	50.222

## Sheet: Human
Protein	Protein Name	Gene Name	Function	FastaHeaders	Proteins	Peptides	RazorUniquePeptides	UniquePeptides	Coverage	MolWeight
O14773	Tripeptidyl-peptidase 1	TPP1	FUNCTION: Lysosomal serine protease with tripeptidyl-peptidase I activity (PubMed:11054422, PubMed:19038966, PubMed:19038967). May act as a non-specific lysosomal peptidase which generates tripeptides from the breakdown products produced by lysosomal proteinases (PubMed:11054422, PubMed:19038966, PubMed:19038967). Requires substrates with an unsubstituted N-terminus (PubMed:19038966). {ECO:000026…	TPP1_HUMAN Tripeptidyl-peptidase 1 OS=Homo sapiens OX=9606 GN=TPP1 PE=1 SV=2	1	2	2	2	4.3	61.247
O15258	Protein RER1	RER1	FUNCTION: Involved in the retrieval of endoplasmic reticulum membrane proteins from the early Golgi compartment. {ECO:0000250}.	RER1_HUMAN Protein RER1 OS=Homo sapiens OX=9606 GN=RER1 PE=1 SV=1	1	4	4	4	29.6	22.958
O15344	E3 ubiquitin-protein ligase Midline-1	MID1	FUNCTION: Has E3 ubiquitin ligase activity towards IGBP1, promoting its monoubiquitination, which results in deprotection of the catalytic subunit of protein phosphatase PP2A, and its subsequent degradation by polyubiquitination. {ECO:0000269|PubMed:10400985, ECO:0000269|PubMed:11685209, ECO:0000269|PubMed:22613722}.	TRI18_HUMAN E3 ubiquitin-protein ligase Midline-1 OS=Homo sapiens OX=9606 GN=MID1 PE=1 SV=1	2	3	3	3	5.2	75.25
O43148	mRNA cap guanine-N7 methyltransferase	RNMT	FUNCTION: Catalytic subunit of the mRNA-capping methyltransferase RNMT:RAMAC complex that methylates the N7 position of the added guanosine to the 5'-cap structure of mRNAs (PubMed:9790902, PubMed:9705270, PubMed:10347220, PubMed:11114884, PubMed:22099306, PubMed:27422871). Binds RNA containing 5'-terminal GpppC (PubMed:11114884). {ECO:0000269|PubMed:10347220, ECO:0000269|PubMed:11114884, ECO:000…	MCES_HUMAN mRNA cap guanine-N7 methyltransferase OS=Homo sapiens OX=9606 GN=RNMT PE=1 SV=1	1	4	4	4	8.8	54.843
P00352	Retinal dehydrogenase 1	ALDH1A1	FUNCTION: Can convert/oxidize retinaldehyde to retinoic acid. Binds free retinal and cellular retinol-binding protein-bound retinal (By similarity). May have a broader specificity and oxidize other aldehydes in vivo (PubMed:19296407, PubMed:26373694, PubMed:25450233). {ECO:0000250|UniProtKB:P51647, ECO:0000269|PubMed:19296407, ECO:0000269|PubMed:25450233, ECO:0000269|PubMed:26373694}.	AL1A1_HUMAN Retinal dehydrogenase 1 OS=Homo sapiens OX=9606 GN=ALDH1A1 PE=1 SV=2	1	3	1	1	5.6	54.861
P03886	NADH-ubiquinone oxidoreductase chain 1	MT-ND1	FUNCTION: Core subunit of the mitochondrial membrane respiratory chain NADH dehydrogenase (Complex I) that is believed to belong to the minimal assembly required for catalysis. Complex I functions in the transfer of electrons from NADH to the respiratory chain. The immediate electron acceptor for the enzyme is believed to be ubiquinone (By similarity). {ECO:0000250}.	NU1M_HUMAN NADH-ubiquinone oxidoreductase chain 1 OS=Homo sapiens OX=9606 GN=MT-ND1 PE=1 SV=1	1	1	1	1	6.3	35.66
P03897	NADH-ubiquinone oxidoreductase chain 3	MT-ND3	FUNCTION: Core subunit of the mitochondrial membrane respiratory chain NADH dehydrogenase (Complex I) that is believed to belong to the minimal assembly required for catalysis. Complex I functions in the transfer of electrons from NADH to the respiratory chain. The immediate electron acceptor for the enzyme is believed to be ubiquinone (By similarity). {ECO:0000250}.	NU3M_HUMAN NADH-ubiquinone oxidoreductase chain 3 OS=Homo sapiens OX=9606 GN=MT-ND3 PE=1 SV=1	1	1	1	1	13	13.186
P05362	Intercellular adhesion molecule 1	ICAM1	FUNCTION: ICAM proteins are ligands for the leukocyte adhesion protein LFA-1 (integrin alpha-L/beta-2). During leukocyte trans-endothelial migration, ICAM1 engagement promotes the assembly of endothelial apical cups through ARHGEF26/SGEF and RHOG activation. {ECO:0000269|PubMed:11173916, ECO:0000269|PubMed:17875742}.; FUNCTION: (Microbial infection) Acts as a receptor for major receptor group rhi…	ICAM1_HUMAN Intercellular adhesion molecule 1 OS=Homo sapiens OX=9606 GN=ICAM1 PE=1 SV=2	1	5	5	5	11.8	57.825
P07093	Glia-derived nexin	SERPINE2	FUNCTION: Serine protease inhibitor with activity toward thrombin, trypsin, and urokinase. Promotes neurite extension by inhibiting thrombin. Binds heparin.	GDN_HUMAN Glia-derived nexin OS=Homo sapiens OX=9606 GN=SERPINE2 PE=1 SV=1	1	3	3	3	8.8	44.002
P07711	Cathepsin L1	CTSL	FUNCTION: Thiol protease important for the overall degradation of proteins in lysosomes (Probable). Involved in the solubilization of cross-linked TG/thyroglobulin and in the subsequent release of thyroid hormone thyroxine (T4) by limited proteolysis of TG/thyroglobulin in the thyroid follicle lumen (By similarity). {ECO:0000250|UniProtKB:P06797, ECO:0000305}.	CATL1_HUMAN Cathepsin L1 OS=Homo sapiens OX=9606 GN=CTSL PE=1 SV=2	1	3	3	3	10.8	37.564
P09603	Macrophage colony-stimulating factor 1	CSF1	FUNCTION: Cytokine that plays an essential role in the regulation of survival, proliferation and differentiation of hematopoietic precursor cells, especially mononuclear phagocytes, such as macrophages and monocytes. Promotes the release of proinflammatory chemokines, and thereby plays an important role in innate immunity and in inflammatory processes. Plays an important role in the regulation of…	CSF1_HUMAN Macrophage colony-stimulating factor 1 OS=Homo sapiens OX=9606 GN=CSF1 PE=1 SV=2	1	1	1	1	2.2	60.179
P11532	Dystrophin	DMD	FUNCTION: Anchors the extracellular matrix to the cytoskeleton via F-actin. Ligand for dystroglycan. Component of the dystrophin-associated glycoprotein complex which accumulates at the neuromuscular junction (NMJ) and at a variety of synapses in the peripheral and central nervous systems and has a structural function in stabilizing the sarcolemma. Also implicated in signaling events and synaptic…	DMD_HUMAN Dystrophin OS=Homo sapiens OX=9606 GN=DMD PE=1 SV=3	1	4	4	4	1.3	426.74
P19474	E3 ubiquitin-protein ligase TRIM21	TRIM21	FUNCTION: E3 ubiquitin-protein ligase whose activity is dependent on E2 enzymes, UBE2D1, UBE2D2, UBE2E1 and UBE2E2. Forms a ubiquitin ligase complex in cooperation with the E2 UBE2D2 that is used not only for the ubiquitination of USP4 and IKBKB but also for its self-ubiquitination. Component of cullin-RING-based SCF (SKP1-CUL1-F-box protein) E3 ubiquitin-protein ligase complexes such as SCF(SKP2…	RO52_HUMAN E3 ubiquitin-protein ligase TRIM21 OS=Homo sapiens OX=9606 GN=TRIM21 PE=1 SV=1	1	7	7	7	18.5	54.169
P21589	5-nucleotidase	NT5E	FUNCTION: Hydrolyzes extracellular nucleotides into membrane permeable nucleosides. Exhibits AMP-, NAD-, and NMN-nucleosidase activities. {ECO:0000269|PubMed:21933152}.	5NTD_HUMAN 5-nucleotidase OS=Homo sapiens OX=9606 GN=NT5E PE=1 SV=1	1	4	4	4	8.4	63.367
P29728	2-5-oligoadenylate synthase 2	OAS2	FUNCTION: Interferon-induced, dsRNA-activated antiviral enzyme which plays a critical role in cellular innate antiviral response (PubMed:10464285, PubMed:9880569). Activated by detection of double stranded RNA (dsRNA): polymerizes higher oligomers of 2'-5'-oligoadenylates (2-5A) from ATP which then bind to the inactive monomeric form of ribonuclease L (RNASEL) leading to its dimerization and subs…	OAS2_HUMAN 2-5-oligoadenylate synthase 2 OS=Homo sapiens OX=9606 GN=OAS2 PE=1 SV=3	1	4	4	4	8.8	82.43
P31431	Syndecan-4	SDC4	FUNCTION: Cell surface proteoglycan that bears heparan sulfate. Regulates exosome biogenesis in concert with SDCBP and PDCD6IP (PubMed:22660413). {ECO:0000269|PubMed:22660413}.	SDC4_HUMAN Syndecan-4 OS=Homo sapiens OX=9606 GN=SDC4 PE=1 SV=2	1	6	6	6	30.3	21.641
P35270	Sepiapterin reductase	SPR	FUNCTION: Catalyzes the final one or two reductions in tetra-hydrobiopterin biosynthesis to form 5,6,7,8-tetrahydrobiopterin.	SPRE_HUMAN Sepiapterin reductase OS=Homo sapiens OX=9606 GN=SPR PE=1 SV=1	1	2	2	2	13	28.048
P35354	Prostaglandin G/H synthase 2	PTGS2	FUNCTION: Dual cyclooxygenase and peroxidase in the biosynthesis pathway of prostanoids, a class of C20 oxylipins mainly derived from arachidonate, with a particular role in the inflammatory response (PubMed:7947975, PubMed:7592599, PubMed:9261177, PubMed:16373578, PubMed:22942274, PubMed:26859324, PubMed:27226593, PubMed:11939906, PubMed:19540099). The cyclooxygenase activity oxygenates arachido…	PGH2_HUMAN Prostaglandin G/H synthase 2 OS=Homo sapiens OX=9606 GN=PTGS2 PE=1 SV=2	1	8	8	8	19.9	68.995
P46100	Transcriptional regulator ATRX	ATRX	FUNCTION: Involved in transcriptional regulation and chromatin remodeling. Facilitates DNA replication in multiple cellular environments and is required for efficient replication of a subset of genomic loci. Binds to DNA tandem repeat sequences in both telomeres and euchromatin and in vitro binds DNA quadruplex structures. May help stabilizing G-rich regions into regular chromatin structures by r…	ATRX_HUMAN Transcriptional regulator ATRX OS=Homo sapiens OX=9606 GN=ATRX PE=1 SV=5	1	4	4	4	2.3	282.58
P49023	Paxillin	PXN	FUNCTION: Cytoskeletal protein involved in actin-membrane attachment at sites of cell adhesion to the extracellular matrix (focal adhesion).	PAXI_HUMAN Paxillin OS=Homo sapiens OX=9606 GN=PXN PE=1 SV=3	1	3	3	3	7.3	64.505
P49585	Choline-phosphate cytidylyltransferase A	PCYT1A	FUNCTION: Controls phosphatidylcholine synthesis.	PCY1A_HUMAN Choline-phosphate cytidylyltransferase A OS=Homo sapiens OX=9606 GN=PCYT1A PE=1 SV=2;PCY1B_HUMAN Choline-phosphate cytidylyltransferase B OS=Homo sapiens OX=9606 GN=PCYT1B PE=1 SV=1	2	2	2	2	6	41.731
P52630	Signal transducer and activator of transcription 2	STAT2	FUNCTION: Signal transducer and activator of transcription that mediates signaling by type I IFNs (IFN-alpha and IFN-beta). Following type I IFN binding to cell surface receptors, Jak kinases (TYK2 and JAK1) are activated, leading to tyrosine phosphorylation of STAT1 and STAT2. The phosphorylated STATs dimerize, associate with IRF9/ISGF3G to form a complex termed ISGF3 transcription factor, that …	STAT2_HUMAN Signal transducer and activator of transcription 2 OS=Homo sapiens OX=9606 GN=STAT2 PE=1 SV=1	1	1	1	1	2.8	97.915
P63172	Dynein light chain Tctex-type 1	DYNLT1	FUNCTION: Acts as one of several non-catalytic accessory components of the cytoplasmic dynein 1 complex that are thought to be involved in linking dynein to cargos and to adapter proteins that regulate dynein function. Cytoplasmic dynein 1 acts as a motor for the intracellular retrograde motility of vesicles and organelles along microtubules. Binds to transport cargos and is involved in apical ca…	DYLT1_HUMAN Dynein light chain Tctex-type 1 OS=Homo sapiens OX=9606 GN=DYNLT1 PE=1 SV=1	1	1	1	1	15.9	12.452
P78310	Coxsackievirus and adenovirus receptor	CXADR	FUNCTION: Component of the epithelial apical junction complex that may function as a homophilic cell adhesion molecule and is essential for tight junction integrity. Also involved in transepithelial migration of leukocytes through adhesive interactions with JAML a transmembrane protein of the plasma membrane of leukocytes. The interaction between both receptors also mediates the activation of gam…	CXAR_HUMAN Coxsackievirus and adenovirus receptor OS=Homo sapiens OX=9606 GN=CXADR PE=1 SV=1	1	3	3	3	9.3	40.029
Q00978	Interferon regulatory factor 9	IRF9	FUNCTION: Transcription factor that plays an essential role in anti-viral immunity. It mediates signaling by type I IFNs (IFN-alpha and IFN-beta). Following type I IFN binding to cell surface receptors, Jak kinases (TYK2 and JAK1) are activated, leading to tyrosine phosphorylation of STAT1 and STAT2. IRF9/ISGF3G associates with the phosphorylated STAT1:STAT2 dimer to form a complex termed ISGF3 t…	IRF9_HUMAN Interferon regulatory factor 9 OS=Homo sapiens OX=9606 GN=IRF9 PE=1 SV=1	1	1	1	1	3.3	43.696
Q01484	Ankyrin-2	ANK2	FUNCTION: Plays an essential role in the localization and membrane stabilization of ion transporters and ion channels in several cell types, including cardiomyocytes, as well as in striated muscle cells. In skeletal muscle, required for proper localization of DMD and DCTN4 and for the formation and/or stability of a special subset of microtubules associated with costameres and neuromuscular junct…	ANK2_HUMAN Ankyrin-2 OS=Homo sapiens OX=9606 GN=ANK2 PE=1 SV=4	1	1	1	1	0.3	433.71
Q02952	A-kinase anchor protein 12	AKAP12	FUNCTION: Anchoring protein that mediates the subcellular compartmentation of protein kinase A (PKA) and protein kinase C (PKC).	AKA12_HUMAN A-kinase anchor protein 12 OS=Homo sapiens OX=9606 GN=AKAP12 PE=1 SV=4	1	4	4	4	3.1	191.48
Q03169	Tumor necrosis factor alpha-induced protein 2	TNFAIP2	FUNCTION: May play a role as a mediator of inflammation and angiogenesis.	TNAP2_HUMAN Tumor necrosis factor alpha-induced protein 2 OS=Homo sapiens OX=9606 GN=TNFAIP2 PE=2 SV=2	1	3	3	3	6.3	72.66
Q13421	Mesothelin	MSLN	FUNCTION: Membrane-anchored forms may play a role in cellular adhesion.; FUNCTION: Megakaryocyte-potentiating factor (MPF) potentiates megakaryocyte colony formation in vitro.	MSLN_HUMAN Mesothelin OS=Homo sapiens OX=9606 GN=MSLN PE=1 SV=2	1	2	2	2	3.8	68.985
Q5JWF8	Actin-like protein 10	ACTL10		ACL10_HUMAN Actin-like protein 10 OS=Homo sapiens OX=9606 GN=ACTL10 PE=2 SV=1	1	1	1	1	7.8	26.751
Q5K651	Sterile alpha motif domain-containing protein 9	SAMD9	FUNCTION: May play a role in the inflammatory response to tissue injury and the control of extra-osseous calcification, acting as a downstream target of TNF-alpha signaling. Involved in the regulation of EGR1, in coordination with RGL2. May be involved in endosome fusion. {ECO:0000269|PubMed:16960814, ECO:0000269|PubMed:18094730, ECO:0000269|PubMed:21160498, ECO:0000269|PubMed:24029230}.	SAMD9_HUMAN Sterile alpha motif domain-containing protein 9 OS=Homo sapiens OX=9606 GN=SAMD9 PE=1 SV=1	1	6	6	6	4.7	184.28
Q6NVY1	3-hydroxyisobutyryl-CoA hydrolase, mitochondrial	HIBCH	FUNCTION: Hydrolyzes 3-hydroxyisobutyryl-CoA (HIBYL-CoA), a saline catabolite. Has high activity toward isobutyryl-CoA. Could be an isobutyryl-CoA dehydrogenase that functions in valine catabolism. Also hydrolyzes 3-hydroxypropanoyl-CoA. {ECO:0000269|PubMed:8824301}.	"HIBCH_HUMAN 3-hydroxyisobutyryl-CoA hydrolase, mitochondrial OS=Homo sapiens OX=9606 GN=HIBCH PE=1 SV=2"	1	5	5	5	14	43.482
Q6WCQ1	Myosin phosphatase Rho-interacting protein	MPRIP	FUNCTION: Targets myosin phosphatase to the actin cytoskeleton. Required for the regulation of the actin cytoskeleton by RhoA and ROCK1. Depletion leads to an increased number of stress fibers in smooth muscle cells through stabilization of actin fibers by phosphorylated myosin. Overexpression of MRIP as well as its F-actin-binding region leads to disassembly of stress fibers in neuronal cells. {…	MPRIP_HUMAN Myosin phosphatase Rho-interacting protein OS=Homo sapiens OX=9606 GN=MPRIP PE=1 SV=3	1	8	8	8	12.4	116.53
Q709C8	Vacuolar protein sorting-associated protein 13C	VPS13C	FUNCTION: Necessary for proper mitochondrial function and maintenance of mitochondrial transmembrane potential. Involved in the regulation of PINK1/PRKN-mediated mitophagy in response to mitochondrial depolarization. {ECO:0000269|PubMed:26942284}.	VP13C_HUMAN Vacuolar protein sorting-associated protein 13C OS=Homo sapiens OX=9606 GN=VPS13C PE=1 SV=1	1	3	3	3	0.8	422.39
Q8IUD2	ELKS/Rab6-interacting/CAST family member 1	ERC1	FUNCTION: Regulatory subunit of the IKK complex. Probably recruits IkappaBalpha/NFKBIA to the complex. May be involved in the organization of the cytomatrix at the nerve terminals active zone (CAZ) which regulates neurotransmitter release. May be involved in vesicle trafficking at the CAZ. May be involved in Rab-6 regulated endosomes to Golgi transport. {ECO:0000269|PubMed:15218148}.	RB6I2_HUMAN ELKS/Rab6-interacting/CAST family member 1 OS=Homo sapiens OX=9606 GN=ERC1 PE=1 SV=1	2	6	6	6	6.1	128.08
Q8IWC1	MAP7 domain-containing protein 3	MAP7D3	FUNCTION: Promotes the assembly and stability of microtubules. {ECO:0000269|PubMed:22142902, ECO:0000269|PubMed:24927501}.	MA7D3_HUMAN MAP7 domain-containing protein 3 OS=Homo sapiens OX=9606 GN=MAP7D3 PE=1 SV=2	1	5	5	5	6.6	98.428
Q8IZ73	RNA pseudouridylate synthase domain-containing protein 2	RPUSD2		RUSD2_HUMAN RNA pseudouridylate synthase domain-containing protein 2 OS=Homo sapiens OX=9606 GN=RPUSD2 PE=1 SV=2	1	4	4	4	11	61.311
Q8NC56	LEM domain-containing protein 2	LEMD2	FUNCTION: Involved in nuclear structure organization (PubMed:16339967). Required for maintaining the integrity of the nuclear envelope (PubMed:17097643). {ECO:0000269|PubMed:16339967, ECO:0000269|PubMed:17097643}.; FUNCTION: Required for embryonic development and is involved in regulation of several signaling pathways such as MAPK and AKT. Required for myoblast differentiation involving regulatio…	LEMD2_HUMAN LEM domain-containing protein 2 OS=Homo sapiens OX=9606 GN=LEMD2 PE=1 SV=1	1	2	2	2	6	56.974
Q92922	SWI/SNF complex subunit SMARCC1	SMARCC1	FUNCTION: Involved in transcriptional activation and repression of select genes by chromatin remodeling (alteration of DNA-nucleosome topology). Component of SWI/SNF chromatin remodeling complexes that carry out key enzymatic activities, changing chromatin structure by altering DNA-histone contacts within a nucleosome in an ATP-dependent manner. May stimulate the ATPase activity of the catalytic …	SMRC1_HUMAN SWI/SNF complex subunit SMARCC1 OS=Homo sapiens OX=9606 GN=SMARCC1 PE=1 SV=3	1	8	4	4	7.9	122.87
Q96AZ6	Interferon-stimulated gene 20 kDa protein	ISG20	FUNCTION: Interferon-induced antiviral exoribonuclease that acts on single-stranded RNA and also has minor activity towards single-stranded DNA. Exhibits antiviral activity against RNA viruses including hepatitis C virus (HCV), hepatitis A virus (HAV) and yellow fever virus (YFV) in an exonuclease-dependent manner. May also play additional roles in the maturation of snRNAs and rRNAs, and in ribos…	ISG20_HUMAN Interferon-stimulated gene 20 kDa protein OS=Homo sapiens OX=9606 GN=ISG20 PE=1 SV=2	1	2	2	2	14.9	20.363
Q96EK5	KIF-binding protein	KIFBP	FUNCTION: Required for organization of axonal microtubules, and axonal outgrowth and maintenance during peripheral and central nervous system development. {ECO:0000269|PubMed:16225668, ECO:0000269|PubMed:20621975, ECO:0000269|PubMed:23427148}.	KBP_HUMAN KIF-binding protein OS=Homo sapiens OX=9606 GN=KIFBP PE=1 SV=1	1	4	4	4	9.2	71.813
Q96I76	G patch domain-containing protein 3	GPATCH3	FUNCTION: Involved in transcriptional regulation. It is able to activate transcription from the CXCR4 promoter and therefore it might control neural crest cell migration involved in ocular and craniofacial development (PubMed:28397860). Is a negative regulator of immune antiviral response, acting via down-regulation of RIG-I-like receptors signaling and inhibition of type I interferon production.…	GPTC3_HUMAN G patch domain-containing protein 3 OS=Homo sapiens OX=9606 GN=GPATCH3 PE=1 SV=1	1	1	1	1	2.5	59.337
Q96MK2	RIPOR family member 3	RIPOR3		RIPR3_HUMAN RIPOR family member 3 OS=Homo sapiens OX=9606 GN=RIPOR3 PE=1 SV=4	1	1	1	1	0.8	105.29
Q96RU3	Formin-binding protein 1	FNBP1	FUNCTION: May act as a link between RND2 signaling and regulation of the actin cytoskeleton (By similarity). Required to coordinate membrane tubulation with reorganization of the actin cytoskeleton during the late stage of clathrin-mediated endocytosis. Binds to lipids such as phosphatidylinositol 4,5-bisphosphate and phosphatidylserine and promotes membrane invagination and the formation of tubu…	FNBP1_HUMAN Formin-binding protein 1 OS=Homo sapiens OX=9606 GN=FNBP1 PE=1 SV=2	1	1	1	1	1.6	71.306
Q9BQN1	Protein FAM83C	FAM83C	FUNCTION: May play a role in MAPK signaling. {ECO:0000303|PubMed:24736947}.	FA83C_HUMAN Protein FAM83C OS=Homo sapiens OX=9606 GN=FAM83C PE=1 SV=3	1	1	1	1	2.1	81.077
Q9BV44	THUMP domain-containing protein 3	THUMPD3		THUM3_HUMAN THUMP domain-containing protein 3 OS=Homo sapiens OX=9606 GN=THUMPD3 PE=1 SV=1	1	3	3	3	6.9	57.002
Q9GZS3	WD repeat-containing protein 61	WDR61	FUNCTION: Component of the PAF1 complex (PAF1C) which has multiple functions during transcription by RNA polymerase II and is implicated in regulation of development and maintenance of embryonic stem cell pluripotency. PAF1C associates with RNA polymerase II through interaction with POLR2A CTD non-phosphorylated and 'Ser-2'- and 'Ser-5'-phosphorylated forms and is involved in transcriptional elon…	WDR61_HUMAN WD repeat-containing protein 61 OS=Homo sapiens OX=9606 GN=WDR61 PE=1 SV=1	1	5	5	5	24.6	33.58
Q9NX58	Cell growth-regulating nucleolar protein	LYAR	FUNCTION: Plays a role in the maintenance of the appropriate processing of 47S/45S pre-rRNA to 32S/30S pre-rRNAs and their subsequent processing to produce 18S and 28S rRNAs (PubMed:24495227). Also acts at the level of transcription regulation. Along with PRMT5, binds the gamma-globin (HBG1/HBG2) promoter and represses its expression (PubMed:25092918). In neuroblastoma cells, may also repress the…	LYAR_HUMAN Cell growth-regulating nucleolar protein OS=Homo sapiens OX=9606 GN=LYAR PE=1 SV=2	1	6	6	6	20.1	43.614
Q9NZT2	Opioid growth factor receptor	OGFR	FUNCTION: Receptor for opioid growth factor (OGF), also known as Met-enkephalin. Seems to be involved in growth regulation.	OGFR_HUMAN Opioid growth factor receptor OS=Homo sapiens OX=9606 GN=OGFR PE=1 SV=3	1	5	5	5	12	73.324
Q9P0M9	39S ribosomal protein L27, mitochondrial	MRPL27		"RM27_HUMAN 39S ribosomal protein L27, mitochondrial OS=Homo sapiens OX=9606 GN=MRPL27 PE=1 SV=1"	1	2	2	2	16.9	16.073
Q9P265	Disco-interacting protein 2 homolog B	DIP2B		DIP2B_HUMAN Disco-interacting protein 2 homolog B OS=Homo sapiens OX=9606 GN=DIP2B PE=1 SV=3	1	3	3	1	1.8	171.49
Q9UDY8	Mucosa-associated lymphoid tissue lymphoma translocation protein 1	MALT1	FUNCTION: Enhances BCL10-induced activation of NF-kappa-B. Involved in nuclear export of BCL10. Binds to TRAF6, inducing TRAF6 oligomerization and activation of its ligase activity. Has ubiquitin ligase activity. MALT1-dependent BCL10 cleavage plays an important role in T-cell antigen receptor-induced integrin adhesion. Involved in the induction of T helper 17 cells (Th17) differentiation. Cleave…	MALT1_HUMAN Mucosa-associated lymphoid tissue lymphoma translocation protein 1 OS=Homo sapiens OX=9606 GN=MALT1 PE=1 SV=1	1	5	5	5	8.4	92.271
Q9UJX2	Cell division cycle protein 23 homolog	CDC23	FUNCTION: Component of the anaphase promoting complex/cyclosome (APC/C), a cell cycle-regulated E3 ubiquitin ligase that controls progression through mitosis and the G1 phase of the cell cycle. The APC/C complex acts by mediating ubiquitination and subsequent degradation of target proteins: it mainly mediates the formation of 'Lys-11'-linked polyubiquitin chains and, to a lower extent, the format…	CDC23_HUMAN Cell division cycle protein 23 homolog OS=Homo sapiens OX=9606 GN=CDC23 PE=1 SV=3	1	3	3	3	4.5	68.833
Q9ULA0	Aspartyl aminopeptidase	DNPEP	FUNCTION: Aminopeptidase with specificity towards an acidic amino acid at the N-terminus. Likely to play an important role in intracellular protein and peptide metabolism. {ECO:0000269|PubMed:9632644}.	DNPEP_HUMAN Aspartyl aminopeptidase OS=Homo sapiens OX=9606 GN=DNPEP PE=1 SV=1	1	3	3	3	8.6	52.428
Q9Y3A4	Ribosomal RNA-processing protein 7 homolog A	RRP7A		RRP7A_HUMAN Ribosomal RNA-processing protein 7 homolog A OS=Homo sapiens OX=9606 GN=RRP7A PE=1 SV=2	2	3	3	3	16.1	32.334
Q9Y5S2	Serine/threonine-protein kinase MRCK beta	CDC42BPB	FUNCTION: Serine/threonine-protein kinase which is an important downstream effector of CDC42 and plays a role in the regulation of cytoskeleton reorganization and cell migration. Regulates actin cytoskeletal reorganization via phosphorylation of PPP1R12C and MYL9/MLC2 (PubMed:21457715, PubMed:21949762). In concert with MYO18A and LURAP1, is involved in modulating lamellar actomyosin retrograde fl…	MRCKB_HUMAN Serine/threonine-protein kinase MRCK beta OS=Homo sapiens OX=9606 GN=CDC42BPB PE=1 SV=2	1	4	4	2	2.2	194.31
Q9Y5U9	Immediate early response 3-interacting protein 1	IER3IP1	FUNCTION: May be implicated in the regulation of apoptosis. May be involved in protein transport between endoplasmic reticulum and Golgi apparatus (By similarity). {ECO:0000250}.	IR3IP_HUMAN Immediate early response 3-interacting protein 1 OS=Homo sapiens OX=9606 GN=IER3IP1 PE=1 SV=1	1	1	1	1	24.4	8.9687
